# Supplementary material for: Molecular characterization of a novel Aureusvirus infecting elderberry (Sambucus nigra L.)
Source: PLoS One. 2018 Aug 16;13(8):e0200506. doi: 10.1371/journal.pone.0200506 (PMC6095521; doi:10.1371/journal.pone.0200506)
Supplement: S1 Table — (XLSX) [file pone.0200506.s001.xlsx]

## Sheet: ORF1
S1A Table. Elderberry aureusvirus 1 ORF1 (replicase associated protein) nucleotide and amino acid sequence identity with aureusviruses and other close related Tombusviridae species.
ORF1	ElAV1-B15	CLSV-CA	CLSV-IS	JCSMV-IR	MWLMV-US	PoLV-Type	PoLV-Lisianthus	PoLV-IN	YSV_Type	TBSV-Cherry	MNSV-Arizona
Elderberry aureusvirus 1		0.540909	0.536364	0.27234	0.28692	0.559091	0.559091	0.568182	0.554545	0.204255	0.171674
Cucumber leaf spot virus (NC_007816)	0.54559		0.968182	0.27907	0.299539	0.636364	0.636364	0.645455	0.759091	0.209091	0.188073
Cucumber leaf spot virus (DQ227315)	0.539611	0.941704		0.283721	0.299539	0.631818	0.631818	0.640909	0.745455	0.204545	0.188073
Johnsongrass chlorotic stripe mosaic virus (NC_005287)	0.422222	0.419697	0.418182		0.576208	0.274419	0.265116	0.269767	0.269767	0.212121	0.191304
Maize white line mosaic virus (NC_009533)	0.413555	0.410256	0.410256	0.637255		0.281106	0.276498	0.285714	0.308756	0.212766	0.226496
Pothos latent virus (NC_000939)	0.578475	0.61435	0.605381	0.407576	0.417798		0.954545	0.959091	0.636364	0.204545	0.169725
Pothos latent virus (AB602348)	0.58296	0.600897	0.599402	0.416667	0.425339	0.913303		0.968182	0.640909	0.2	0.169725
Pothos latent virus (AJ243370)	0.587444	0.61435	0.617339	0.427273	0.422323	0.887892	0.884903		0.636364	0.2	0.169725
Yam spherical virus (NC_022895)	0.571001	0.71151	0.701046	0.419697	0.423831	0.591928	0.609865	0.621824		0.222727	0.192661
Tomato bushy stunt virus (NC_001554)	0.373444	0.395173	0.381599	0.357494	0.351582	0.401207	0.396682	0.411765	0.393665		0.565543
Maize necrotic streak virus (NC_007729)	0.348974	0.37299	0.368167	0.364341	0.358515	0.385852	0.381029	0.38746	0.390675	0.628109
nt identities (in black) and aa identities (in red) calculated using MEGA7
The virus sequences are described by virus name and GenBank accession number in parentheses (on the left) and by the name of isolate (on the top) .

## Sheet: ORF1-RT-RdRp
S1B Table. Elderberry aureusvirus 1 ORF1 nucleotide and amino acid sequence identity with aureusviruses and other close related Tombusviridae species.
ORF1-RdRp	ElAV1-B15	CLSV-CA	CLSV-IS	JCSMV-IR	MWLMV-US	PoLV-Type	PoLV-Lisianthus	PoLV-IN	SNMV-Wuhan	YSV_Type	TBSV-Cherry	MNSV-Arizona
Elderberry aureusvirus 1		0.747283	0.751359	0.544	0.538564	0.751359	0.756793	0.755435	0.786792	0.754076	0.382865	0.37047
Cucumber leaf spot virus (NC_007816)	0.693351		0.983696	0.553425	0.545082	0.794837	0.796196	0.797554	0.775472	0.86413	0.379781	0.375342
Cucumber leaf spot virus (DQ227315)	0.69697	0.952639		0.554795	0.546448	0.798913	0.800272	0.80163	0.781132	0.865489	0.378415	0.375342
Johnsongrass chlorotic stripe mosaic virus (NC_005287)	0.551587	0.571039	0.567408		0.729456	0.546575	0.549315	0.553425	0.646503	0.546575	0.382234	0.366577
Maize white line mosaic virus (NC_009533)	0.557074	0.547641	0.546279	0.702601		0.528689	0.535519	0.536885	0.62949	0.54918	0.370817	0.375335
Pothos latent virus (NC_000939)	0.704105	0.731343	0.7327	0.561849	0.548007		0.966033	0.972826	0.8	0.79212	0.382514	0.365753
Pothos latent virus (AB602348)	0.696888	0.725011	0.72863	0.557318	0.546649	0.91036		0.972826	0.79434	0.789402	0.382514	0.367123
Pothos latent virus (AJ243370)	0.706095	0.726944	0.729656	0.561905	0.555304	0.930957	0.91065		0.803774	0.800272	0.382514	0.367123
Sesame necrotic mosaic virus (DQ367845), partial	0.701063	0.704261	0.70614	0.609542	0.600126	0.717146	0.720901	0.723577		0.786792	0.444867	0.444867
Yam spherical virus (NC_022895)	0.706468	0.78565	0.788357	0.554698	0.544918	0.729082	0.731796	0.734177	0.714286		0.389344	0.382192
Tomato bushy stunt virus (NC_001554)	0.474524	0.472437	0.469704	0.469684	0.464255	0.499545	0.496357	0.508421	0.532238	0.482005		0.737913
Maize necrotic streak virus (NC_007729)	0.481448	0.485517	0.482299	0.460413	0.466123	0.49564	0.498852	0.506428	0.522483	0.481379	0.706379
nt identities (in black) and aa identities (in red) calculated using MEGA7
The virus sequences are described by virus name and GenBank accession number in parentheses (on the left) and by the name of isolate (on the top) .

## Sheet: ORF2-CP
S2C Table. Elderberry aureusvirus 1 ORF2 (coat protein) nucleotide and amino acid sequence identity with aureusviruses and other close related Tombusviridae species.
ORF2 (CP)	ElAV1-B15	CLSV-CA	CLSV-IS	JCSMV-IR	MWLMV-US	PoLV-Type	PoLV-Lisianthus	PoLV-IN	SNMV-Wuhan	YSV_Type	TBSV-Cherry	MNSV-Arizona
Elderberry aureusvirus 1		0.360882	0.352617	0.34104	0.396923	0.55	0.55	0.541667	0.401685	0.362637	0.461333	0.216
Cucumber leaf spot virus (NC_007816)	0.4375		0.974026	0.341667	0.353846	0.331476	0.329609	0.351955	0.329759	0.314136	0.354223	0.190476
Cucumber leaf spot virus (DQ227315)	0.43125	0.932817		0.344444	0.347692	0.328691	0.326816	0.349162	0.327078	0.308901	0.351499	0.190476
Johnsongrass chlorotic stripe mosaic virus (NC_005287)	0.449193	0.436866	0.435945		0.349845	0.369942	0.373913	0.373913	0.444444	0.455556	0.366762	0.199187
Maize white line mosaic virus (NC_009533)	0.492813	0.411705	0.410696	0.442505		0.407975	0.420245	0.42638	0.343558	0.343558	0.448485	0.185654
Pothos latent virus (NC_000939)	0.580497	0.447102	0.436063	0.455502	0.490176		0.875346	0.916898	0.393258	0.394444	0.439227	0.204819
Pothos latent virus (AB602348)	0.603321	0.443727	0.429889	0.464491	0.48601	0.784601		0.894737	0.371831	0.392758	0.462604	0.208835
Pothos latent virus (AJ243370)	0.583948	0.442804	0.443727	0.455854	0.505699	0.877177	0.765568		0.388732	0.395543	0.457064	0.208835
Sesame necrotic mosaic virus (DQ367845), partial	0.459854	0.421193	0.422974	0.523105	0.446809	0.468577	0.470806	0.468026		0.55615	0.35	0.185771
Yam spherical virus (NC_022895)	0.446714	0.413462	0.409965	0.528163	0.413198	0.468261	0.464945	0.46679	0.583554		0.355014	0.197628
Tomato bushy stunt virus (NC_001554)	0.50134	0.444346	0.44523	0.456767	0.536981	0.520333	0.525487	0.52734	0.449275	0.43657		0.176471
Maize necrotic streak virus (NC_007729)	0.379265	0.350582	0.349288	0.391821	0.361345	0.392287	0.386968	0.404255	0.373057	0.369311	0.345052
nt identities (in black) and aa identities (in red) calculated using MEGA7
The virus sequences are described by virus name and GenBank accession number in parentheses (on the left) and by the name of isolate (on the top) .

## Sheet: ORF3-MP
S2D Table. Elderberry aureusvirus 1 ORF3 (movement protein) nucleotide and amino acid sequence identity with aureusviruses and other close related Tombusviridae species.
ORF3 (MP)	ElAV1-B15	CLSV-CA	CLSV-IS	JCSMV-IR	MWLMV-US	PoLV-Type	PoLV-Lisianthus	PoLV-IN	YSV_Type	TBSV-Cherry	MNSV-Arizona
Elderberry aureusvirus 1		0.777778	0.773504	0.47907	0.4375	0.777778	0.764957	0.764957	0.799145	0.2	0.172973
Cucumber leaf spot virus (NC_007816)	0.788		0.995833	0.490741	0.426667	0.782427	0.774059	0.786611	0.878661	0.227027	0.189189
Cucumber leaf spot virus (DQ227315)	0.783	0.986		0.490741	0.426667	0.782427	0.774059	0.786611	0.878661	0.227027	0.189189
Johnsongrass chlorotic stripe mosaic virus (NC_005287)	0.566	0.576	0.581		0.663551	0.469767	0.469767	0.469767	0.497674	0.233696	0.195652
Maize white line mosaic virus (NC_009533)	0.538	0.545	0.551	0.73		0.441964	0.4375	0.441964	0.4375	0.252747	0.203297
Pothos latent virus (NC_000939)	0.768	0.785	0.787	0.537	0.523		0.974895	0.912134	0.824268	0.205405	0.178378
Pothos latent virus (AB602348)	0.761	0.783	0.789	0.535	0.518	0.967		0.912134	0.820084	0.205405	0.178378
Pothos latent virus (AJ243370)	0.761	0.793	0.797	0.534	0.522	0.922	0.912		0.832636	0.205405	0.178378
Yam spherical virus (NC_022895)	0.788	0.855	0.855	0.558	0.545	0.812	0.807	0.819		0.210811	0.172973
Tomato bushy stunt virus (NC_001554)	0.38	0.407	0.407	0.395	0.395	0.387	0.385	0.391	0.389		0.719577
Maize necrotic streak virus (NC_007729)	0.381	0.403	0.403	0.407	0.408	0.397	0.386	0.392	0.395	0.785
nt identities (in black) and aa identities (in red) calculated using MEGA7
The virus sequences are described by virus name and GenBank accession number in parentheses (on the left) and by the name of isolate (on the top) .

## Sheet: ORF4
S2E Table. Elderberry aureusvirus 1 ORF4 (RNA silencing suppressor) nucleotide and amino acid sequence identity with aureusviruses and other close related Tombusviridae species.
ORF4 (NABP)	ElAV1-B15	CLSV-CA	CLSV-IS	JCSMV-IR	MWLMV-US	PoLV-Type	PoLV-Lisianthus	PoLV-IN	YSV_Type	TBSV-Cherry
Elderberry aureusvirus 1		0.679688	0.679688	0.414062	0.421875	0.71875	0.71875	0.71875	0.679688	0.176
Cucumber leaf spot virus (NC_007816)	0.847545		0.986395	0.389706	0.411765	0.806202	0.79845	0.806202	0.809524	0.183206
Cucumber leaf spot virus (DQ227315)	0.844961	0.989107		0.389706	0.411765	0.813953	0.806202	0.813953	0.795918	0.183206
Johnsongrass chlorotic stripe mosaic virus (NC_005287)	0.674419	0.654762	0.654762		0.632353	0.387597	0.387597	0.379845	0.367647	0.209302
Maize white line mosaic virus (NC_009533)	0.656331	0.640288	0.640288	0.784173		0.410853	0.403101	0.395349	0.375	0.209302
Pothos latent virus (NC_000939)	0.863049	0.903308	0.910941	0.664122	0.651399		0.937984	0.984496	0.813953	0.198413
Pothos latent virus (AB602348)	0.855297	0.890585	0.898219	0.661578	0.656489	0.964377		0.930233	0.837209	0.206349
Pothos latent virus (AJ243370)	0.865633	0.905852	0.908397	0.659033	0.641221	0.987277	0.956743		0.813953	0.198413
Yam spherical virus (NC_022895)	0.844961	0.906318	0.904139	0.640476	0.628297	0.916031	0.918575	0.908397		0.175573
Tomato bushy stunt virus (NC_001554)	0.413613	0.440594	0.440594	0.470297	0.477723	0.412371	0.412371	0.412371	0.415842
nt identities (in black) and aa identities (in red) calculated using MEGA7
The virus sequences are described by virus name and GenBank accession number in parentheses (on the left) and by the name of isolate (on the top) .

## Sheet: Full Genome
S2F Table. Elderberry aureusvirus 1 - complete genome sequence identity with aureusviruses and other close related Tombusviridae species.
ORF1	ElAV1-B15	CLSV-CA	CLSV-IS	JCSMV-IR	MWLMV-US	PoLV-Type	PoLV-Lisianthus	PoLV-IN	YSV_Type	TBSV-Cherry
Elderberry aureusvirus 1
Cucumber leaf spot virus (NC_007816)	0.643813
Cucumber leaf spot virus (DQ227315)	0.643665	0.954186
Johnsongrass chlorotic stripe mosaic virus (NC_005287)	0.52183	0.520648	0.519474
Maize white line mosaic virus (NC_009533)	0.522413	0.512617	0.512857	0.658192
Pothos latent virus (NC_000939)	0.673498	0.668803	0.667735	0.52229	0.514759
Pothos latent virus (AB602348)	0.681359	0.665141	0.665446	0.524748	0.513196	0.894211
Pothos latent virus (AJ243370)	0.675651	0.664812	0.666667	0.522128	0.514568	0.914542	0.87523
Yam spherical virus (NC_022895)	0.656744	0.713315	0.71338	0.523576	0.503714	0.680009	0.682056	0.678958
Tomato bushy stunt virus (NC_001554)	0.444169	0.431881	0.429619	0.435945	0.435576	0.454149	0.457875	0.457336	0.425939
Maize necrotic streak virus (NC_007729)	0.436817	0.440953	0.440429	0.415133	0.422945	0.442202	0.440567	0.445907	0.429763	0.668623
nt identities (in black) calculated using MEGA7
The virus sequences are described by virus name and GenBank accession number in parentheses (on the left) and by the name of isolate (on the top) .
